# Supplementary material for: Superhydrophobic Aluminium Surface to Enhance Corrosion Resistance and Obtain Self-Cleaning and Anti-Icing Ability
Source: Molecules. 2022 Feb 7;27(3):1099. doi: 10.3390/molecules27031099 (PMC8838885; doi:10.3390/molecules27031099)
Supplement: Supplementary file 1 [file molecules-27-01099-s001.zip]

Archive with 1 entries (1 files):
- molecules-1565084-supplementary.mov
